# Supplementary material for: Altered Gut Microbiota and Its Clinical Relevance in Mild Cognitive Impairment and Alzheimer’s Disease: Shanghai Aging Study and Shanghai Memory Study
Source: Nutrients. 2022 Sep 23;14(19):3959. doi: 10.3390/nu14193959 (PMC9570603; doi:10.3390/nu14193959)
Supplement: Supplementary file 1 [file nutrients-14-03959-s001.zip]

Archive with 1 entries (1 files):
- nutrients-1858643-supplementary.pdf
